# Supplementary material for: GBS-SBG - GBS Serotyping by Genome Sequencing
Source: Microb Genom. 2021 Dec 9;7(12):000688. doi: 10.1099/mgen.0.000688 (PMC9842102; doi:10.1099/mgen.0.000688)
Supplement: Supplementary material 2 [file mgen-7-0688-s002.xlsx]

## Sheet: Sheet1
Supplementary Data 3. Serotype reconciliation data for PCR and WGS serotyping for the 572 isolates from the current study. Column G shows the PCR serotyping result, which was used as the gold standard. Columns I to N show the BLASTN and SRST2 serotyping using the Sheppard (Columns I, J), Kapatai (Columns L, M), and GBS-SBG (Columns O, P) databases, respectively. Green shading indicates a match; r…
NA - Not Available, NT - Non-typeable								Sheppard database			Kapatai database			GBS-SBG database
Run	Name	Host	Isolation source	Country	Isolation Date	PCR serotype	MLST	BLASTN (570/572)	SRST2 (569/572)	Depth (x)	BLASTN (571/572)	SRST2 (385/572)	Depth (x)	BLASTN (571/572)	SRST2 (571/572)	Depth (x)
WEB862	SG-M421	Human	Blood	Singapore	2014-12-10	Ia	24	Ia	Ia	170.356	Ia	Ia	177.752	Ia	Ia	174.578
WEB837	SG-M403	Human	Blood	Singapore	2014-06-01	IV	196	IV	IV	206.319	IV	IV	197.273	IV	IV	201.386
WEB607	SG-M638	Human	Blood	Singapore	2005-01-05	VII	1	VII	VII	228.353	VII	VII	215.866	VII	VII	225.389
WEB694	SG-M728	Human	Blood	Singapore	2009-06-23	V	1	V	V	139.007	V	V	141.247	V	V	189.658
WEB538	SG-M599	Human	Blood	Singapore	2003-09-22	V	1	V	V	185.775	V	V	196.093	V	V	190.246
WEB922	SG-M190	Human	Blood	Singapore	2015-05-02	V	1	V	V	256.228	V	V	257.676	V	V	257.84
WEB539	SG-M600	Human	Blood	Singapore	2003-09-23	II	28	II	II	203.409	II	II	205.986	II	II	203.236
WEB925	SG-M211	Human	Blood	Singapore	2015-05-26	II	1	II	II	236.666	II	II	247.688	II	II	242.845
WEB957	SG-M445	Human	Blood	Singapore	2015-07-04	II	1	II	II	280.932	II	II	273.104	II	II	279.974
WEB627	SG-M657	Human	Blood	Singapore	2006-05-26	Ib	12	Ib	Ib	745.307	Ib	Ib	693.465	Ib	Ib	726.271
WEB1190	SG-M1009	Human	Blood	Vietnam	2016-04-04	Ib	12	Ib	Ib	235.69	Ib	Ib	234.26	Ib	Ib	234.511
WEB635	SG-M666	Human	Blood	Singapore	2006-12-08	Ia	19	NT	V	NT	V	V	215.868	V	V	213.938
WEB690	SG-M723	Human	Blood	Singapore	2009-04-11	Ia	23	Ia	Ia	107.251	Ia	Ia	145.588	Ia	Ia	120.203
WEB692	SG-M726	Human	Blood	Singapore	2009-06-16	V	24	V	V	288.267	V	V	254.1	V	V	256.603
WEB873	SG-M122	Human	Blood	Singapore	2015-02-16	NT	24	NT	NT	NT	NT	NT	NT	NT	NT	NT
WEB730	SG-M794	Human	Blood	Singapore	2010-10-24	IX	130	NT	NT	NT	IX	IX	62.533	IX	IX	86.739
WEB823	SG-M63	Human	Blood	Singapore	2013-12-30	Ia	23	Ia	Ia	17.68	Ia	Ia	17.992	Ia	Ia	19.559
WEB518	SG-M921	Human	Blood	Singapore	2002-07-18	V	1	V	V	195.251	V	V	204.944	V	V	198.05
WEB767	SG-M337	Human	Blood	Singapore	2012-02-02	Ia	1	Ia	Ia	161.379	Ia	III	165.774	Ia	Ia	220.631
WEB945	SG-M307	Human	Blood	Singapore	2015-08-15	Ia	23	Ia	Ia	252.009	Ia	Ia	275.854	Ia	Ia	258.887
WEB752	SG-M324	Human	Blood	Singapore	2011-06-14	Ia	24	Ia	Ia	121.254	Ia	Ia	120.954	Ia	Ia	164.436
WEB805	SG-M373	Human	Blood	Singapore	2013-06-13	Ia	24	Ia	Ia	206.374	Ia	Ia	207.399	Ia	Ia	208.444
WEB941	SG-M300	Human	Blood	Singapore	2015-07-29	Ia	249	Ia	Ia	272.814	Ia	Ia	273.031	Ia	Ia	275.594
WEB727	SG-M789	Human	Blood	Singapore	2010-07-27	II	1	II	II	138.261	II	II	131.365	II	II	181.708
WEB563	SG-M811	Human	Blood	Singapore	2006-08-01	III	17	III	III	287.056	III	Ia	265.372	III-2	III-2	283.819
WEB608	SG-M639	Human	Blood	Singapore	2005-01-15	V	1	V	V	198.633	V	V	202.192	V	V	201.181
WEB603	SG-M628	Human	Blood	Singapore	2004-09-23	VI	1	VI	VI	205.315	VI	VI	199.545	VI	VI	207.393
WEB641	SG-M668	Human	Blood	Singapore	2007-01-01	VI	1	VI	VI	248.237	VI	VI	229.982	VI	VI	244.646
WEB621	SG-M647	Human	Blood	Singapore	2006-01-10	VI	1	VI	VI	231.303	VI	VI	219.9	VI	VI	230.655
WEB643	SG-M672	Human	Blood	Singapore	2007-04-07	VI	1	VI	VI	206.259	VI	VI	221.039	VI	VI	213.096
WEB548	SG-M610	Human	Blood	Singapore	2003-12-23	VI	1	VI	VI	214.195	VI	VI	227.335	VI	VI	221.951
WEB728	SG-M790	Human	Blood	Singapore	2010-08-17	VI	1	VI	VI	101.516	VI	VI	98.378	VI	VI	134.714
WEB620	SG-M645	Human	Blood	Singapore	2005-12-24	VI	1858	VI	VI	261.111	VI	VI	247.767	VI	VI	256.324
WEB731	SG-M795	Human	Blood	Singapore	2010-12-22	VII	1	VII	VII	96.631	VII	VII	96.94	VII	VII	130.976
WEB946	SG-M308	Human	Blood	Singapore	2015-08-20	VII	1856	VII	VII	213.815	VII	VII	230.253	VII	VII	218.295
WEB798	SG-M365	Human	Blood	Singapore	2013-03-02	Ia	23	Ia	Ia	127.762	Ia	Ia	137.388	Ia	Ia	167.002
WEB600	SG-M625	Human	Blood	Singapore	2004-08-06	VI	1	VI	VI	217.819	VI	VI	212.638	VI	VI	217.46
WEB630	SG-M660	Human	Blood	Singapore	2006-06-25	VI	1	VI	VI	186.925	VI	VI	189.475	VI	VI	189.703
WEB628	SG-M658	Human	Blood	Singapore	2006-05-31	VI	1	VI	VI	207.848	VI	VI	203.225	VI	VI	208.332
WEB642	SG-M671	Human	Blood	Singapore	2007-02-25	VI	1	VI	VI	220.682	VI	VI	225.932	VI	VI	224.716
WEB547	SG-M608	Human	Blood	Singapore	2003-11-13	VI	1	VI	VI	238.195	VI	VI	242.767	VI	VI	244.4
WEB724	SG-M785	Human	Blood	Singapore	2010-07-12	VI	1	VI	VI	176.739	VI	VI	172.78	VI	VI	236.497
WEB593	SG-M617	Human	Blood	Singapore	2004-04-02	VI	1	VI	VI	237.354	VI	VI	244.619	VI	VI	239.433
WEB638	SG-M808	Human	Blood	Singapore	2006-07-01	VI	1	VI	VI	213.629	VI	VI	204.821	VI	VI	212.309
WEB568	SG-M817	Human	Blood	Singapore	2007-02-22	III	1	III	III	218.522	III	Ia	220.697	III-4	III-4	220.686
WEB887	SG-M349	Human	Blood	Singapore	2012-06-25	Ia	4	Ia	Ia	227.587	Ia	III	241.308	Ia	Ia	236.261
WEB748	SG-M319	Human	Blood	Singapore	2011-03-25	Ia	23	Ia	Ia	143.035	Ia	Ia	138.294	Ia	Ia	187.595
WEB795	SG-M362	Human	Blood	Singapore	2013-01-11	Ia	23	Ia	Ia	161.042	Ia	Ia	155.471	Ia	Ia	202.101
WEB938	SG-M276	Human	Blood	Singapore	2015-07-01	Ia	24	Ia	Ia	200.289	Ia	Ia	223.659	Ia	Ia	206.69
WEB888	SG-M363	Human	Blood	Singapore	2013-01-23	Ia	103	Ia	Ia	235.656	Ia	III	236.547	Ia	Ia	238.009
WEB889	SG-M375	Human	Blood	Singapore	2013-06-29	Ia	1857	Ia	Ia	281.004	Ia	Ia	286.554	Ia	Ia	280.379
WEB719	SG-M777	Human	Blood	Singapore	2010-04-09	VII	1	VII	VII	180.77	VII	VII	178.08	VII	VII	239.94
WEB625	SG-M652	Human	Blood	Singapore	2006-03-29	V	1	V	V	222.352	V	V	205.58	V	V	217.013
WEB619	SG-M646	Human	Blood	Singapore	2005-12-22	V	1	V	V	234.298	V	V	223.379	V	V	232.402
WEB713	SG-M765	Human	Blood	Singapore	2010-01-22	II	1	II	II	91.383	II	II	89.846	II	II	124.49
WEB626	SG-M655	Human	Blood	Singapore	2006-05-18	II	1	II	II	263.324	II	II	237.887	II	II	252.276
WEB594	SG-M619	Human	Blood	Singapore	2004-04-23	II	12	II	II	280.245	II	II	261.162	II	II	273.784
WEB714	SG-M766	Human	Blood	Singapore	2010-01-27	VI	1	VI	VI	55.968	VI	VI	57.757	VI	VI	75.563
WEB1160	SG-M977	Human	Blood	Laos	2013-03-28	VII	1	VII	VII	120.658	VII	VII	121.303	VII	VII	123.542
WEB698	SG-M735	Human	Blood	Singapore	2009-08-14	II	1	II	II	94.43	II	II	92.162	II	II	126.814
WEB721	SG-M780	Human	Blood	Singapore	2010-05-07	V	1	V	V	99.614	V	V	96.165	V	V	134.225
WEB716	SG-M772	Human	Blood	Singapore	2010-03-12	VII	1	VII	VII	100.396	VII	VII	99.409	VII	VII	133.694
WEB1158	SG-M975	Human	Blood	Laos	2011-09-11	V	1	V	V	120.401	V	V	126.992	V	V	122.247
WEB697	SG-M734	Human	Blood	Singapore	2009-08-11	VI	1	VI	VI	110.095	VI	VI	105.816	VI	VI	142.514
WEB740	SG-M315	Human	Blood	Singapore	2011-02-16	VI	1	VI	VI	113.85	VI	VI	108.978	VI	VI	149.536
WEB764	SG-M336	Human	Blood	Singapore	2011-12-20	VI	1	VI	VI	93.619	VI	VI	94.391	VI	VI	124.16
WEB686	SG-M715	Human	Blood	Singapore	2009-01-22	VI	1	VI	VI	114.236	VI	VI	109.866	VI	VI	152.367
WEB725	SG-M787	Human	Blood	Singapore	2010-07-13	V	1	V	V	116.675	V	V	111.55	V	V	153.998
WEB797	SG-M38	Human	Blood	Singapore	2013-02-25	II	1	II	II	127.723	II	II	122.605	II	II	157.299
WEB688	SG-M718	Human	Blood	Singapore	2009-02-21	II	1	II	II	117.911	II	II	113.393	II	II	156.059
WEB744	SG-M5	Human	Blood	Singapore	2011-03-03	VII	1	VII	VII	112.526	VII	VII	111.793	VII	VII	154.115
WEB836	SG-M402	Human	Blood	Singapore	2014-05-23	VII	1	VII	VII	164.172	VII	VII	157.786	VII	VII	160.807
WEB695	SG-M729	Human	Blood	Singapore	2009-07-10	VI	1	VI	VI	121.609	VI	VI	120.611	VI	VI	164.436
WEB800	SG-M368	Human	Blood	Singapore	2013-03-24	VII	1	VII	VII	178.397	VII	VII	176.466	VII	VII	178.717
WEB606	SG-M747	Human	Blood	Singapore	2005-01-03	VI	1	VI	VI	201.829	VI	VI	185.488	VI	VI	198.051
WEB726	SG-M788	Human	Blood	Singapore	2010-07-13	V	1	V	V	133.405	V	V	128.977	V	V	179.248
WEB821	SG-M60	Human	Blood	Singapore	2013-12-02	V	1	V	V	165.915	V	V	162.004	V	V	165.143
WEB649	SG-M681	Human	Blood	Singapore	2007-08-29	VII	1	VII	VII	187.537	VII	VII	187.005	VII	VII	188.987
WEB662	SG-M687	Human	Blood	Singapore	2008-01-20	Ib	1	Ib	Ib	202.201	Ib	Ib	189.135	Ib	Ib	198.005
WEB786	SG-M352	Human	Blood	Singapore	2012-09-12	VI	1	VI	VI	137.929	VI	VI	136.17	VI	VI	175.339
WEB834	SG-M79	Human	Blood	Singapore	2014-05-06	II	1	II	II	192.107	II	II	182.945	II	II	188.667
WEB818	SG-M58	Human	Blood	Singapore	2013-11-19	V	1	V	V	179.705	V	V	175.958	V	V	179.09
WEB853	SG-M99	Human	Blood	Singapore	2014-09-13	V	1	V	V	144.742	V	V	152.017	V	V	143.662
WEB699	SG-M737	Human	Blood	Singapore	2009-11-20	VI	1	VI	VI	143.78	VI	VI	135.902	VI	VI	188.247
WEB669	SG-M699	Human	Blood	Singapore	2008-07-03	VI	1	VI	VI	202.996	VI	VI	199.661	VI	VI	201.761
WEB832	SG-M397	Human	Blood	Singapore	2014-04-17	V	1	V	V	181.226	V	V	176.115	V	V	180.374
WEB645	SG-M675	Human	Blood	Singapore	2007-04-25	VII	1	VII	VII	200.231	VII	VII	196.832	VII	VII	203.413
WEB612	SG-M753	Human	Blood	Singapore	2005-06-19	VI	1	VI	VI	220.667	VI	VI	199.761	VI	VI	215.395
WEB815	SG-M386	Human	Blood	Singapore	2013-10-16	VI	1	VI	VI	176.594	VI	VI	173.578	VI	VI	175.898
WEB825	SG-M66	Human	Blood	Singapore	2014-02-19	V	1	V	V	189.706	V	V	179.762	V	V	184.321
WEB650	SG-M683	Human	Blood	Singapore	2007-10-19	VI	1	VI	VI	201.186	VI	VI	188.605	VI	VI	198.996
WEB787	SG-M354	Human	Blood	Singapore	2012-09-23	II	1	II	II	145.021	II	II	140.763	II	II	185.904
WEB663	SG-M688	Human	Blood	Singapore	2008-01-24	Ib	1	Ib	Ib	189.732	Ib	Ib	197.078	Ib	Ib	194.51
WEB819	SG-M389	Human	Blood	Singapore	2013-11-19	VI	1	VI	VI	170.355	VI	VI	171.502	VI	VI	171.075
WEB874	SG-M125	Human	Blood	Singapore	2015-02-21	V	1	V	V	154.519	V	V	153.881	V	V	153.813
WEB827	SG-M69	Human	Blood	Singapore	2014-03-10	V	1	V	V	174.399	V	V	180.562	V	V	175.281
WEB849	SG-M93	Human	Blood	Singapore	2014-08-15	II	1	II	II	181.204	II	II	172.387	II	II	178.369
WEB790	SG-M356	Human	Blood	Singapore	2012-11-12	VI	1	VI	VI	156.805	VI	VI	149.948	VI	VI	197.054
WEB523	SG-M584	Human	Blood	Singapore	2003-02-08	V	1	V	V	221.178	V	V	213.123	V	V	221.534
WEB835	SG-M400	Human	Blood	Singapore	2014-05-06	VII	1	VII	VII	189.454	VII	VII	189.688	VII	VII	191.555
WEB676	SG-M708	Human	Peritoneum	Singapore	2008-10-22	V	1	V	V	167.456	V	V	157.299	V	V	217.528
WEB794	SG-M36	Human	Blood	Singapore	2013-01-09	V	1	V	V	150.467	V	V	146.173	V	V	191.15
WEB848	SG-M410	Human	Blood	Singapore	2014-08-11	VI	1	VI	VI	187.841	VI	VI	180.996	VI	VI	185.634
WEB804	SG-M42	Human	Blood	Singapore	2013-06-08	V	1	V	V	204.033	V	V	196.078	V	V	200.529
WEB691	SG-M724	Human	Blood	Singapore	2009-04-27	VI	1	VI	VI	145.273	VI	VI	142.546	VI	VI	197.577
WEB866	SG-M109	Human	Blood	Singapore	2015-01-14	V	1	V	V	179.588	V	V	177.763	V	V	178.177
WEB665	SG-M690	Human	Blood	Singapore	2008-02-13	VI	1	VI	VI	197.053	VI	VI	190.881	VI	VI	195.717
WEB632	SG-M664	Human	Blood	Singapore	2006-08-25	V	1	V	V	196.425	V	V	193.337	V	V	196.853
WEB808	SG-M48	Human	Blood	Singapore	2013-07-27	II	1	II	II	195.19	II	II	188.402	II	II	193.444
WEB863	SG-M107	Human	Blood	Singapore	2014-12-11	V	1	V	V	182.801	V	V	178.224	V	V	181.841
WEB673	SG-M704	Human	Blood	Singapore	2008-09-16	V	1	V	V	166.859	V	V	160.916	V	V	221.112
WEB807	SG-M44	Human	Blood	Singapore	2013-07-06	VI	1	VI	VI	184.889	VI	VI	185.071	VI	VI	187.932
WEB796	SG-M37	Human	Blood	Singapore	2013-02-08	VI	1	VI	VI	143.797	VI	VI	142.002	VI	VI	182.734
WEB598	SG-M741	Human	Blood	Singapore	2004-07-22	VI	1	VI	VI	233.741	VI	VI	218.157	VI	VI	231.14
WEB634	SG-M665	Human	Blood	Singapore	2006-10-30	V	1	V	V	173.572	V	V	178.802	V	V	175.146
WEB685	SG-M713	Human	Blood	Singapore	2009-01-04	V	1	V	V	154.777	V	V	151.495	V	V	209.122
WEB671	SG-M702	Human	Blood	Singapore	2008-08-09	VII	1	VII	VII	208.476	VII	VII	199.976	VII	VII	205.055
WEB604	SG-M743	Human	Blood	Singapore	2004-10-02	VI	1	VI	VI	221.182	VI	VI	204.71	VI	VI	222.074
WEB803	SG-M372	Human	Blood	Singapore	2013-05-28	VI	1	VI	VI	203.221	VI	VI	199.704	VI	VI	203.666
WEB792	SG-M358	Human	Blood	Singapore	2012-12-16	VI	1	VI	VI	148.626	VI	VI	149.059	VI	VI	193.201
WEB812	SG-M51	Human	Blood	Singapore	2013-09-16	V	1	V	V	198.432	V	V	193.843	V	V	197.71
WEB824	SG-M65	Human	Blood	Singapore	2014-01-23	VI	1	VI	VI	197.572	VI	VI	192.755	VI	VI	197.656
WEB783	SG-M347	Human	Blood	Singapore	2012-06-10	II	1	II	II	165.697	II	II	158.009	II	II	206.634
WEB674	SG-M705	Human	Blood	Singapore	2008-09-19	VI	1	VI	VI	155.912	VI	VI	146.56	VI	VI	201.259
WEB846	SG-M91	Human	Blood	Singapore	2014-08-04	V	1	V	V	199.941	V	V	197.738	V	V	199.369
WEB851	SG-M94	Human	Blood	Singapore	2014-08-26	V	1	V	V	190.051	V	V	190.632	V	V	189.934
WEB720	SG-M779	Human	Blood	Singapore	2010-04-27	VI	1	VI	VI	156.075	VI	VI	154.81	VI	VI	212.34
WEB700	SG-M738	Human	Blood	Singapore	2009-12-10	VI	1	VI	VI	145.824	VI	VI	139.668	VI	VI	194.091
WEB667	SG-M694	Human	Blood	Singapore	2008-03-14	VI	1	VI	VI	201.964	VI	VI	205.527	VI	VI	207.555
WEB791	SG-M357	Human	Blood	Singapore	2012-12-10	II	1	II	II	166.434	II	II	160.905	II	II	208.154
WEB830	SG-M73	Human	Blood	Singapore	2014-04-09	VI	1	VI	VI	194.538	VI	VI	191.282	VI	VI	196.997
WEB693	SG-M727	Human	Blood	Singapore	2009-06-17	VII	1	VII	VII	151.455	VII	VII	151.767	VII	VII	203.044
WEB647	SG-M679	Human	Foot tissue	Singapore	2007-07-16	VI	1	VI	VI	211.844	VI	VI	214.071	VI	VI	211.192
WEB770	SG-M19	Human	Blood	Singapore	2012-03-10	VI	1	VI	VI	154.239	VI	VI	151.935	VI	VI	207.699
WEB614	SG-M758	Human	Blood	Singapore	2005-10-21	VI	1	VI	VI	254.76	VI	VI	231.559	VI	VI	249.99
WEB867	SG-M110	Human	Blood	Singapore	2015-01-15	V	1	V	V	207.592	V	V	199.358	V	V	206.941
WEB640	SG-M667	Human	Blood	Singapore	2006-12-15	VII	1	VII	VII	206.57	VII	VII	209.167	VII	VII	209.031
WEB543	SG-M604	Human	Blood	Singapore	2003-09-29	VI	1	VI	VI	195.018	VI	VI	204.269	VI	VI	197.967
WEB723	SG-M784	Human	Blood	Singapore	2010-06-30	Ia	1	Ia	Ia	166.5	Ia	Ia	162.226	Ia	Ia	221.154
WEB678	SG-M711	Human	Blood	Singapore	2008-12-02	VI	1	VI	VI	169.153	VI	VI	164.536	VI	VI	221.066
WEB840	SG-M85	Human	Blood	Singapore	2014-07-08	VII	1	VII	VII	209.214	VII	VII	214.9	VII	VII	215.882
WEB876	SG-M128	Human	Blood	Singapore	2015-02-23	VI	1	VI	VI	193.884	VI	VI	192.925	VI	VI	194.508
WEB943	SG-M303	Human	Knee fluid	Singapore	2015-08-06	II	1	II	II	207.45	II	II	210.373	II	II	209.968
WEB738	SG-M314	Human	Blood	Singapore	2011-01-05	V	1	V	V	160.317	V	V	156.543	V	V	215.251
WEB859	SG-M104	Human	Blood	Singapore	2014-11-24	V	1	V	V	227.979	V	V	216.365	V	V	224.614
WEB814	SG-M385	Human	Blood	Singapore	2013-09-21	Ib	1	Ib	Ib	195.066	Ib	Ib	200.05	Ib	Ib	196.83
WEB530	SG-M591	Human	Blood	Singapore	2003-03-14	VI	1	VI	VI	288.707	VI	VI	267.078	VI	VI	289.945
WEB589	SG-M612	Human	Blood	Singapore	2004-01-04	V	1	V	V	244.377	V	V	237.829	V	V	245.048
WEB545	SG-M606	Human	Blood	Singapore	2003-10-04	VI	1	VI	VI	189.767	VI	VI	205.396	VI	VI	198.212
WEB746	SG-M7	Human	Blood	Singapore	2011-03-17	V	1	V	V	164.472	V	V	163.243	V	V	219.988
WEB919	SG-M186	Human	Blood	Singapore	2015-04-22	V	1	V	V	215.084	V	V	222.378	V	V	220.037
WEB1187	SG-M1006	Human	Blood	Vietnam	2015-11-16	V	1	V	V	215.28	V	V	220.956	V	V	219.749
WEB967	SG-M467	Human	Blood	Singapore	2015-10-26	II	1	II	II	252.221	II	II	240.578	II	II	246.536
WEB567	SG-M685	Human	Blood	Singapore	2007-11-07	III	1	III	III	198.915	III	Ia	209.269	III-4	III-4	202.32
WEB875	SG-M129	Human	Blood	Singapore	2015-02-23	V	1	V	V	210.524	V	V	205.725	V	V	210.339
WEB954	SG-M436	Human	Blood	Singapore	2015-06-09	V	1	V	V	252.553	V	V	248.637	V	V	252.256
WEB617	SG-M760	Human	Blood	Singapore	2005-11-21	V	1	V	V	249.678	V	V	238.565	V	V	246.059
WEB839	SG-M83	Human	Blood	Singapore	2014-06-20	VII	1	VII	VII	252.248	VII	VII	242.979	VII	VII	254.182
WEB590	SG-M614	Human	Blood	Singapore	2004-01-29	V	1	V	V	261.711	V	V	250.477	V	V	258.924
WEB968	SG-M468	Human	Blood	Singapore	2015-10-31	II	1	II	II	240.018	II	II	231.095	II	II	238.549
WEB843	SG-M88	Human	Blood	Singapore	2014-07-21	II	1	II	II	245.139	II	II	221.642	II	II	231.935
WEB845	SG-M409	Human	Blood	Singapore	2014-07-29	V	1	V	V	212.795	V	V	211.479	V	V	213.032
WEB535	SG-M596	Human	Blood	Singapore	2003-08-08	VI	1	VI	VI	238.235	VI	VI	246.701	VI	VI	244.764
WEB743	SG-M317	Human	Blood	Singapore	2011-02-20	V	1	V	V	187.091	V	V	180.958	V	V	249.863
WEB751	SG-M9	Human	Blood	Singapore	2011-05-23	II	1	II	II	179.672	II	II	174.313	II	II	235.681
WEB959	SG-M447	Human	Blood	Singapore	2015-07-08	II	1	II	II	239.436	II	II	241.283	II	II	240.436
WEB596	SG-M622	Human	Blood	Singapore	2004-06-05	V	1	V	V	232.435	V	V	235.398	V	V	234.38
WEB871	SG-M118	Human	Blood	Singapore	2015-02-12	VI	1	VI	VI	224.628	VI	VI	219.588	VI	VI	223.786
WEB768	SG-M18	Human	Blood	Singapore	2012-03-01	V	1	V	V	149.547	V	V	151.901	V	V	200.313
WEB964	SG-M464	Human	Blood	Singapore	2015-09-04	V	1	V	V	222.524	V	V	220.721	V	V	224.66
WEB902	SG-M140	Human	Blood	Singapore	2015-03-16	II	1	II	II	271.238	II	II	264.294	II	II	270.03
WEB920	SG-M187	Human	Blood	Singapore	2015-04-25	VI	1	VI	III	52.495	VI	VI	244.135	VI	VI	239.41
WEB750	SG-M323	Human	Blood	Singapore	2011-05-19	II	1	II	II	190.528	II	II	182.471	II	II	255.308
WEB766	SG-M16	Human	Blood	Singapore	2011-12-26	V	1	V	V	139.355	V	V	145.883	V	V	189.774
WEB939	SG-M277	Human	Blood	Singapore	2015-07-02	V	1	V	V	242.314	V	V	241.03	V	V	244.199
WEB911	SG-M167	Human	Blood	Singapore	2015-04-06	VI	1	VI	VI	223.668	VI	VI	237.328	VI	VI	227.711
WEB759	SG-M13	Human	Blood	Singapore	2011-10-26	VII	1	VII	VII	172.061	VII	VII	174.474	VII	VII	233.28
WEB955	SG-M438	Human	Blood	Singapore	2015-06-17	VI	1	VI	VI	235.807	VI	VI	237.064	VI	VI	240.924
WEB958	SG-M446	Human	Blood	Singapore	2015-07-08	II	1	II	II	252.429	II	II	252.18	II	II	252.952
WEB739	SG-M2	Human	Blood	Singapore	2011-01-05	II	1	II	II	183.625	II	II	179.273	II	II	246.663
WEB775	SG-M343	Human	Blood	Singapore	2012-04-13	II	1	II	II	184.104	II	II	183.462	II	II	246.939
WEB928	SG-M225	Human	Blood	Singapore	2015-06-16	VI	1	VI	VI	264.706	VI	VI	261.489	VI	VI	264.284
WEB533	SG-M594	Human	Blood	Singapore	2003-05-28	V	1	V	V	268.789	V	V	270.487	V	V	272.962
WEB756	SG-M330	Human	Blood	Singapore	2011-09-19	VI	1	VI	VI	194.808	VI	VI	188.772	VI	VI	261.783
WEB953	SG-M429	Human	Blood	Singapore	2015-04-30	V	1	V	V	274.784	V	V	263.468	V	V	270.144
WEB905	SG-M146	Human	Blood	Singapore	2015-03-23	VI	1	VI	VI	270.458	VI	VI	266.955	VI	VI	272.002
WEB924	SG-M208	Human	Blood	Singapore	2015-05-21	V	1	V	V	219.361	V	V	236.189	V	V	225.708
WEB948	SG-M311	Human	Blood	Singapore	2015-08-31	Ib	1	Ib	Ib	276.337	Ib	Ib	270.76	Ib	Ib	277.519
WEB763	SG-M335	Human	Blood	Singapore	2011-12-02	II	1	II	II	203.763	II	II	197.397	II	II	269.557
WEB842	SG-M87	Human	Blood	Singapore	2014-07-17	VI	1	VI	VI	249.099	VI	VI	248.318	VI	VI	250.988
WEB966	SG-M466	Human	Blood	Singapore	2015-10-21	II	1	II	II	277.979	II	II	268.436	II	II	275.063
WEB916	SG-M180	Human	Blood	Singapore	2015-04-15	VII	1	VII	VII	246.686	VII	VII	260.067	VII	VII	249.45
WEB857	SG-M415	Human	Blood	Singapore	2014-10-03	VI	1	VI	VI	257.986	VI	VI	251.739	VI	VI	256.772
WEB907	SG-M152	Human	Blood	Singapore	2015-03-27	VI	1	VI	VI	260.247	VI	VI	262.583	VI	VI	263.883
WEB854	SG-M102	Human	Blood	Singapore	2014-09-28	II	1	II	II	231.068	II	II	242.444	II	II	234.214
WEB949	SG-M313	Human	Blood	Singapore	2015-09-13	II	1	II	II	254.392	II	II	260.833	II	II	258.383
WEB944	SG-M305	Human	Blood	Singapore	2015-08-14	VI	1	VI	VI	228.255	VI	VI	248.477	VI	VI	237.844
WEB1149	SG-M966	Human	Blood	Laos	2016-09-05	VII	1	VII	VII	236.891	VII	VII	251.171	VII	VII	240.416
WEB918	SG-M185	Human	Blood	Singapore	2015-04-21	V	1	V	V	267.232	V	V	272.755	V	V	269.011
WEB753	SG-M325	Human	Blood	Singapore	2011-07-09	VI	1	VI	VI	214.902	VI	VI	207.313	VI	VI	284.973
WEB942	SG-M302	Human	Knee joint	Singapore	2015-08-04	II	1	II	II	283.173	II	II	275.444	II	II	281.236
WEB747	SG-M318	Human	Blood	Singapore	2011-03-20	VI	1	VI	VI	195.26	VI	VI	195.841	VI	VI	266.235
WEB926	SG-M212	Human	Blood	Singapore	2015-05-27	VI	1	VI	VI	267.996	VI	VI	282.527	VI	VI	271.908
WEB892	SG-M117	Human	Blood	Singapore	2015-02-12	V	1	V	V	291.199	V	V	289.112	V	V	291.001
WEB891	SG-M115	Human	Blood	Singapore	2015-02-04	V	1	V	V	262.028	V	V	274.569	V	V	263.733
WEB1157	SG-M974	Human	Blood	Laos	2010-12-08	VII	1	VII	VII	239.25	VII	VII	254.629	VII	VII	242.117
WEB524	SG-M585	Human	Blood	Singapore	2003-02-16	VI	1	VI	VI	287.658	VI	VI	291.537	VI	VI	294.997
WEB897	SG-M133	Human	Blood	Singapore	2015-02-28	V	1	V	V	276.636	V	V	283.573	V	V	281.007
WEB893	SG-M124	Human	Blood	Singapore	2015-02-19	II	1	II	II	303.883	II	II	293.673	II	II	299.69
WEB777	SG-M24	Human	Blood	Singapore	2012-04-23	VI	1	VI	VI	231.759	VI	VI	228.522	VI	VI	307.559
WEB1185	SG-M1004	Human	Blood	Vietnam	2015-06-11	V	1	V	V	248.728	V	V	252.057	V	V	251.377
WEB932	SG-M239	Human	Blood	Singapore	2015-07-01	VII	1	VII	VII	283.779	VII	VII	300.474	VII	VII	290.941
WEB722	SG-M783	Human	Blood	Singapore	2010-06-13	IV	2	IV	IV	113.239	IV	IV	110.138	IV	IV	150.516
WEB732	SG-M796	Human	Blood	Singapore	2010-12-25	III	3	III	III	133.456	III	Ia	89.465	III-4	III-4	127.249
WEB802	SG-M41	Human	Blood	Singapore	2013-05-27	II	3	II	II	174.664	II	II	167.484	II	II	173.814
WEB799	SG-M367	Human	Blood	Singapore	2013-03-12	Ib	3	Ib	Ib	136.869	Ib	Ib	139.041	Ib	Ib	179.19
WEB829	SG-M395	Human	Blood	Singapore	2014-04-05	III	3	III	III	158.615	III	Ia	150.569	III-4	III-4	155.689
WEB855	SG-M413	Human	Blood	Singapore	2014-09-30	Ib	3	Ib	Ib	236.704	Ib	Ib	234.48	Ib	Ib	234.904
WEB584	SG-M764	Human	Blood	Singapore	2010-01-05	III	3	III	III	210.927	III	Ia	209.508	III-4	III-4	212.179
WEB952	SG-M428	Human	Blood	Singapore	2015-04-30	III	3	III	III	253.357	III	Ia	241.412	III-4	III-4	249.883
WEB601	SG-M626	Human	Blood	Singapore	2004-08-18	Ia	4	Ia	Ia	163.516	Ia	III	165.792	Ia	Ia	165.571
WEB531	SG-M592	Human	Blood	Singapore	2003-04-11	Ia	4	Ia	Ia	191.504	Ia	III	199.941	Ia	Ia	196.066
WEB963	SG-M463	Human	Blood	Singapore	2015-08-28	V	4	V	V	223.241	V	V	221.457	V	V	223.927
WEB541	SG-M601	Human	Blood	Singapore	2003-09-24	Ia	5	Ia	Ia	211.206	Ia	III	216.206	Ia	Ia	215.465
WEB648	SG-M680	Human	Blood	Singapore	2007-07-23	Ib	10	Ib	Ib	368.243	Ib	Ib	376.436	Ib	Ib	373.171
WEB755	SG-M11	Human	Blood	Singapore	2011-08-29	Ib	10	Ib	Ib	246.851	Ib	Ib	251.512	Ib	Ib	331.75
WEB1183	SG-M1000	Human	Blood	Laos	2016-11-28	Ib	12	Ib	Ib	88.866	Ib	Ib	109.67	Ib	Ib	95.526
WEB687	SG-M719	Human	Blood	Singapore	2009-02-21	Ib	12	Ib	Ib	115.647	Ib	Ib	111.769	Ib	Ib	152.211
WEB670	SG-M700	Human	Blood	Singapore	2008-07-15	Ib	12	Ib	Ib	187.106	Ib	Ib	190.235	Ib	Ib	188.393
WEB631	SG-M661	Human	Blood	Singapore	2006-06-26	Ib	12	Ib	Ib	184.706	Ib	Ib	178.188	Ib	Ib	180.234
WEB624	SG-M651	Human	Foot tissue	Singapore	2006-03-15	Ib	12	Ib	Ib	193.183	Ib	Ib	185.115	Ib	Ib	191.126
WEB820	SG-M59	Human	Blood	Singapore	2013-11-26	Ib	12	Ib	Ib	179.047	Ib	Ib	176.424	Ib	Ib	180.151
WEB615	SG-M643	Human	Blood	Singapore	2005-10-30	Ib	12	Ib	Ib	210.613	Ib	Ib	197.26	Ib	Ib	205.817
WEB762	SG-M334	Human	Blood	Singapore	2011-11-29	Ib	12	Ib	Ib	150.363	Ib	Ib	147.72	Ib	Ib	203.343
WEB597	SG-M623	Human	Blood	Singapore	2004-06-19	Ib	12	Ib	Ib	229.705	Ib	Ib	224.648	Ib	Ib	231.221
WEB651	SG-M684	Human	Blood	Singapore	2007-11-01	Ib	12	Ib	Ib	222.171	Ib	Ib	217.211	Ib	Ib	222.111
WEB951	SG-M427	Human	Blood	Singapore	2015-04-28	Ib	12	Ib	Ib	178.979	Ib	Ib	197.556	Ib	Ib	186.582
WEB757	SG-M331	Human	Blood	Singapore	2011-09-20	Ib	12	Ib	Ib	160.625	Ib	Ib	161.164	Ib	Ib	218.939
WEB749	SG-M322	Human	Blood	Singapore	2011-04-10	Ib	12	Ib	Ib	125.981	Ib	Ib	150.215	Ib	Ib	180.898
WEB947	SG-M310	Human	Blood	Singapore	2015-08-24	Ib	12	Ib	Ib	240.41	Ib	Ib	244.554	Ib	Ib	242.155
WEB856	SG-M414	Human	Blood	Singapore	2014-10-01	Ib	12	Ib	Ib	221.681	Ib	Ib	208.791	Ib	Ib	215.953
WEB906	SG-M150	Human	Blood	Singapore	2015-03-25	II	12	II	II	210.351	II	II	223.149	II	II	215.037
WEB904	SG-M144	Human	Blood	Singapore	2015-03-19	Ib	12	Ib	Ib	221.295	Ib	Ib	230.858	Ib	Ib	225.256
WEB903	SG-M141	Human	Blood	Singapore	2015-03-16	Ib	12	Ib	Ib	243.15	Ib	Ib	240.534	Ib	Ib	243.874
WEB912	SG-M171	Human	Blood	Singapore	2015-04-09	Ib	12	Ib	Ib	246.518	Ib	Ib	244.92	Ib	Ib	246.413
WEB592	SG-M616	Human	Blood	Singapore	2004-03-26	Ib	12	Ib	Ib	230.485	Ib	Ib	252.166	Ib	Ib	236.172
WEB1195	SG-M1014	Human	Blood	Vietnam	2016-08-09	Ib	12	Ib	Ib	261.454	Ib	Ib	263.543	Ib	Ib	263.332
WEB779	SG-M344	Human	Blood	Singapore	2012-04-25	Ib	12	Ib	Ib	224.36	Ib	Ib	221.866	Ib	Ib	303.833
WEB540	SG-M603	Human	Blood	Singapore	2003-09-24	VI	14	VI	VI	193.041	VI	VI	202.921	VI	VI	198.397
WEB772	SG-M21	Human	Blood	Singapore	2012-03-24	II	14	II	II	201.084	II	II	195.006	II	II	265.683
WEB801	SG-M40	Human	Blood	Singapore	2013-05-23	III	17	III	III	181.377	III	Ia	165.709	III-2	III-2	178.509
WEB817	SG-M388	Human	Blood	Singapore	2013-11-18	III	17	III	III	160.519	III	Ia	156.003	III-2	III-2	160.146
WEB841	SG-M86	Human	Blood	Singapore	2014-07-10	III	17	III	III	180.042	III	Ia	173.588	III-2	III-2	178.486
WEB717	SG-M774	Human	Blood	Singapore	2010-03-20	III	17	III	III	150.189	III	Ia	141.412	III-2	III-2	197.654
WEB781	SG-M345	Human	Blood	Singapore	2012-05-11	III	17	III	III	145.668	III	Ia	148.22	III-2	III-2	191.083
WEB527	SG-M588	Human	Blood	Singapore	2003-02-23	III	17	III	III	183.723	III	III	196.425	III-2	III-2	188.022
WEB869	SG-M113	Human	Blood	Singapore	2015-01-20	III	17	III	III	192.911	III	Ia	183.756	III-2	III-2	192.191
WEB564	SG-M670	Human	Blood	Singapore	2007-01-16	III	17	III	III	238.511	III	Ia	230.405	III-2	III-2	241.696
WEB585	SG-M773	Human	Blood	Singapore	2010-03-20	III	17	III	III	231.879	III	Ia	224.039	III-2	III-2	231.276
WEB580	SG-M731	Human	Blood	Singapore	2009-07-14	III	17	III	III	257.939	III	Ia	239.344	III-2	III-2	253.056
WEB560	SG-M656	Human	Blood	Singapore	2006-05-24	III	17	III	III	203.226	III	Ia	211.308	III-2	III-2	206.057
WEB742	SG-M316	Human	Blood	Singapore	2011-02-19	III	17	III	III	244.614	III	Ia	169.193	III-2	III-2	242.855
WEB935	SG-M247	Human	Blood	Singapore	2015-07-15	III	17	III	III	196.343	III	Ia	213.971	III-2	III-2	203.95
WEB579	SG-M730	Human	Blood	Singapore	2009-07-14	III	17	III	III	277.485	III	Ia	265.478	III-2	III-2	276.146
WEB927	SG-M215	Human	Blood	Singapore	2015-05-31	III	17	III	III	258.864	III	Ia	248.011	III-2	III-2	257.858
WEB544	SG-M605	Human	Blood	Singapore	2003-09-29	III	17	III	III	243.32	III	Ia	251.367	III-2	III-2	245.627
WEB575	SG-M695	Human	Blood	Singapore	2008-03-15	III	17	III	III	255.003	III	Ia	254.978	III-2	III-2	255.367
WEB745	SG-M6	Human	Blood	Singapore	2011-03-04	III	17	III	III	217.916	III	Ia	207.131	III-2	III-2	292.787
WEB833	SG-M75	Human	Blood	Singapore	2014-04-24	III	19	III	III	167.74	III	Ia	152.781	III-1	III-1	165.101
WEB785	SG-M28	Human	Blood	Singapore	2012-07-26	III	19	III	III	139.253	III	Ia	130.549	III-1	III-1	179.677
WEB613	SG-M755	Human	Blood	Singapore	2005-07-17	V	19	V	V	241.982	V	V	228.967	V	V	240.557
WEB828	SG-M393	Human	Blood	Singapore	2014-03-11	III	19	III	III	202.858	III	Ia	183.787	III-1	III-1	200.325
WEB532	SG-M593	Human	Blood	Singapore	2003-05-24	III	19	III	III	240.959	III	Ia	220.744	III-1	III-1	237.417
WEB551	SG-M618	Human	Blood	Singapore	2004-04-07	III	19	III	III	176.486	III	Ia	191.404	III-1	III-1	179.51
WEB962	SG-M462	Human	Blood	Singapore	2015-10-03	V	19	V	V	225.886	V	V	222.922	V	V	225.938
WEB760	SG-M333	Human	Blood	Singapore	2011-11-05	III	19	III	III	174.81	III	III	161.666	III-1	III-1	230.077
WEB936	SG-M260	Human	Bone	Singapore	2015-08-01	V	19	V	V	238.916	V	V	229.295	V	V	236.212
WEB556	SG-M745	Human	Blood	Singapore	2004-11-30	III	19	III	III	258.484	III	Ia	231.593	III-1	III-1	253.022
WEB929	SG-M231	Human	Blood	Singapore	2015-06-21	III	19	III	III	221.549	III	Ia	225.798	III-1	III-1	222.502
WEB921	SG-M189	Human	Blood	Singapore	2015-04-26	V	19	V	V	254.982	V	V	250.743	V	V	253.749
WEB1170	SG-M987	Human	Blood	Laos	2009-06-19	III	19	III	III	230.027	III	Ia	239.577	III-1	III-1	230.877
WEB754	SG-M329	Human	Blood	Singapore	2011-08-20	III	19	III	III	191.888	III	Ia	176.874	III-1	III-1	251.413
WEB930	SG-M233	Human	Blood	Singapore	2015-06-22	III	19	III	III	222.292	III	Ia	233.964	III-1	III-1	228.423
WEB769	SG-M338	Human	Blood	Singapore	2012-03-06	III	19	III	III	192.161	III	Ia	185.264	III-1	III-1	257.796
WEB909	SG-M161	Human	Blood	Singapore	2015-04-01	V	19	V	V	247.08	V	V	248.598	V	V	248.022
WEB566	SG-M682	Human	Blood	Singapore	2007-09-22	III	19	III	III	231.328	III	Ia	249.976	III-1	III-1	237.857
WEB956	SG-M440	Human	Blood	Singapore	2015-06-24	II	22	II	II	252.298	II	II	257.25	II	II	251.379
WEB1242	SG-M1008	Human	Blood	Vietnam	2016-03-22	II	22	II	II	218.897	II	II	224.67	II	II	220.241
WEB715	SG-M767	Human	Blood	Singapore	2010-02-06	Ia	23	Ia	Ia	102.462	Ia	Ia	100.356	Ia	Ia	139.08
WEB629	SG-M659	Human	Blood	Singapore	2006-06-02	Ia	23	Ia	Ia	203.392	Ia	Ia	193.027	Ia	Ia	202.372
WEB822	SG-M61	Human	Blood	Singapore	2013-12-04	III	23	III	III	176.457	III	Ia	168.907	III-3	III-3	178.869
WEB664	SG-M689	Human	Blood	Singapore	2008-01-29	Ia	23	Ia	Ia	220.164	Ia	Ia	210.865	Ia	Ia	218.918
WEB609	SG-M642	Human	Blood	Singapore	2005-02-12	Ia	23	Ia	Ia	173.041	Ia	Ia	184.061	Ia	Ia	180.338
WEB741	SG-M4	Human	Blood	Singapore	2011-02-18	III	23	III	III	181.76	III	Ia	133.351	III-3	III-3	183.145
WEB675	SG-M707	Human	Blood	Singapore	2008-10-09	Ia	23	Ia	Ia	158.794	Ia	Ia	156.575	Ia	Ia	213.272
WEB602	SG-M627	Human	Blood	Singapore	2004-08-22	Ia	23	Ia	Ia	179.708	Ia	Ia	188.685	Ia	Ia	184.541
WEB622	SG-M648	Human	Blood	Singapore	2006-01-17	Ia	23	Ia	Ia	222.811	Ia	Ia	209.745	Ia	Ia	219.344
WEB666	SG-M692	Human	Blood	Singapore	2008-03-03	Ia	23	Ia	Ia	209.134	Ia	Ia	211.458	Ia	Ia	210.915
WEB633	SG-M663	Human	Blood	Singapore	2006-08-25	Ia	23	Ia	Ia	212.561	Ia	Ia	209.929	Ia	Ia	216.286
WEB623	SG-M649	Human	Blood	Singapore	2006-03-04	Ia	23	Ia	Ia	230.113	Ia	Ia	219.46	Ia	Ia	227.137
WEB789	SG-M31	Human	Blood	Singapore	2012-11-01	Ia	23	Ia	Ia	163.346	Ia	Ia	159.081	Ia	Ia	207.023
WEB646	SG-M676	Human	Blood	Singapore	2007-05-11	Ia	23	Ia	Ia	178.927	Ia	Ia	196.115	Ia	Ia	184.71
WEB542	SG-M602	Human	Blood	Singapore	2003-09-24	Ia	23	Ia	Ia	213.561	Ia	Ia	218.004	Ia	Ia	216.876
WEB525	SG-M586	Human	Blood	Singapore	2003-02-19	Ia	23	Ia	Ia	219.641	Ia	Ia	227.669	Ia	Ia	222.583
WEB684	SG-M714	Human	Blood	Singapore	2009-01-20	Ia	23	Ia	Ia	161.102	Ia	Ia	167.954	Ia	Ia	223.683
WEB847	SG-M92	Human	Blood	Singapore	2014-08-11	Ia	23	Ia	Ia	216.1	Ia	Ia	216.541	Ia	Ia	220.624
WEB616	SG-M759	Human	Blood	Singapore	2005-11-20	Ia	23	Ia	Ia	245.825	Ia	Ia	234.082	Ia	Ia	245.1
WEB806	SG-M43	Human	Blood	Singapore	2013-06-14	III	23	III	III	220.319	III	Ia	204.652	III-3	III-3	220.175
WEB618	SG-M644	Human	Blood	Singapore	2005-11-28	Ia	23	Ia	Ia	236.198	Ia	Ia	238.957	Ia	Ia	240.574
WEB718	SG-M775	Human	Blood	Singapore	2010-04-06	Ia	23	Ia	Ia	184.846	Ia	Ia	180.576	Ia	Ia	245.451
WEB644	SG-M673	Human	Blood	Singapore	2007-04-15	Ia	23	Ia	Ia	241.809	Ia	Ia	253.451	Ia	Ia	248.573
WEB879	SG-M653	Human	Blood	Singapore	2006-04-19	Ia	23	Ia	Ia	254.004	Ia	Ia	257.535	Ia	Ia	258.312
WEB923	SG-M206	Human	Blood	Singapore	2015-05-21	Ia	23	Ia	Ia	253.188	Ia	Ia	256.302	Ia	Ia	252.432
WEB561	SG-M662	Human	Blood	Singapore	2006-08-24	III	23	III	III	243.15	III	Ia	236.043	III-3	III-3	244.664
WEB915	SG-M179	Human	Blood	Singapore	2015-04-15	Ia	23	Ia	Ia	213.916	Ia	Ia	236.397	Ia	Ia	224.38
WEB914	SG-M176	Human	Blood	Singapore	2015-04-13	III	23	III	III	273.01	III	Ia	264.514	III-3	III-3	270.4
WEB758	SG-M12	Human	Blood	Singapore	2011-10-18	Ia	23	Ia	Ia	190.434	Ia	Ia	197.313	Ia	Ia	262.767
WEB894	SG-M130	Human	Blood	Singapore	2015-02-25	Ia	23	Ia	Ia	297.071	Ia	Ia	298.701	Ia	Ia	299.621
WEB900	SG-M138	Human	Blood	Singapore	2015-03-13	Ia	23	Ia	Ia	280.623	Ia	Ia	296.848	Ia	Ia	285.48
WEB1172	SG-M989	Human	Blood	Laos	2015-02-06	Ia	23	Ia	Ia	225.191	Ia	Ia	252.136	Ia	Ia	233.108
WEB1171	SG-M988	Human	Blood	Laos	2010-01-14	Ia	23	Ia	Ia	213.727	Ia	Ia	242.804	Ia	Ia	226.501
WEB901	SG-M139	Human	Blood	Singapore	2015-03-15	III	23	III	III	297.314	III	Ia	288.097	III-3	III-3	292.362
WEB910	SG-M164	Human	Blood	Singapore	2015-04-02	Ia	23	Ia	Ia	275.12	Ia	Ia	296.977	Ia	Ia	282.355
WEB885	SG-M769	Human	Blood	Singapore	2010-02-25	Ia	23	Ia	Ia	295.273	Ia	Ia	319.037	Ia	Ia	305.756
WEB696	SG-M732	Human	Blood	Singapore	2009-07-24	Ia	24	Ia	Ia	114.761	Ia	Ia	114.755	Ia	Ia	155.689
WEB861	SG-M106	Human	Blood	Singapore	2014-12-05	Ia	24	Ia	Ia	169.429	Ia	Ia	171.371	Ia	Ia	172.99
WEB784	SG-M27	Human	Blood	Singapore	2012-06-21	Ia	24	Ia	Ia	153.71	Ia	Ia	148.72	Ia	Ia	196.127
WEB679	SG-M712	Human	Blood	Singapore	2008-12-25	V	24	V	V	169.304	V	V	158.86	V	V	218.471
WEB813	SG-M52	Human	Blood	Singapore	2013-09-18	Ia	24	Ia	Ia	163.956	Ia	Ia	171.909	Ia	Ia	168.698
WEB689	SG-M721	Human	Blood	Singapore	2009-03-28	V	24	V	V	141.534	V	V	144.231	V	V	189.689
WEB611	SG-M751	Human	Blood	Singapore	2005-06-03	Ia	24	Ia	Ia	215.844	Ia	Ia	213.214	Ia	Ia	218.972
WEB528	SG-M589	Human	Blood	Singapore	2003-03-09	Ia	24	Ia	Ia	220.969	Ia	Ia	227.666	Ia	Ia	227.306
WEB595	SG-M620	Human	Blood	Singapore	2004-05-11	Ia	24	Ia	Ia	250.735	Ia	Ia	247.045	Ia	Ia	252.18
WEB895	SG-M131	Human	Blood	Singapore	2015-02-26	Ia	24	Ia	Ia	271.415	Ia	Ia	265.442	Ia	Ia	271.872
WEB591	SG-M615	Human	Blood	Singapore	2004-03-10	Ia	24	Ia	Ia	250.471	Ia	Ia	257.263	Ia	Ia	253.814
WEB884	SG-M768	Human	Blood	Singapore	2010-02-17	Ia	24	Ia	Ia	251.355	Ia	Ia	254.961	Ia	Ia	250.113
WEB931	SG-M235	Human	Blood	Singapore	2015-06-23	Ia	24	Ia	Ia	265.384	Ia	Ia	279.701	Ia	Ia	273.458
WEB605	SG-M637	Human	Blood	Singapore	2004-12-22	II	28	II	II	179.168	II	II	163.197	II	II	176.151
WEB672	SG-M703	Human	Blood	Singapore	2008-08-21	II	28	II	II	188.191	II	II	186.26	II	II	188.959
WEB668	SG-M697	Human	Blood	Singapore	2008-05-18	II	28	II	II	218.315	II	II	207.763	II	II	217.721
WEB534	SG-M595	Human	Blood	Singapore	2003-08-04	II	28	II	II	263.161	II	II	242.745	II	II	256.415
WEB896	SG-M132	Human	Blood	Singapore	2015-02-27	II	28	II	II	269.227	II	II	264.24	II	II	268.359
WEB549	SG-M611	Human	Blood	Singapore	2003-12-24	II	28	II	II	326.652	II	II	307.368	II	II	321.828
WEB788	SG-M30	Human	Blood	Singapore	2012-10-31	V	41	V	V	128.409	V	V	125.735	V	V	160.197
WEB610	SG-M748	Human	Blood	Singapore	2005-03-08	V	41	V	V	203.557	V	V	198.767	V	V	201.599
WEB793	SG-M35	Human	Blood	Singapore	2012-12-30	V	41	V	V	144.902	V	V	145.677	V	V	184.828
WEB858	SG-M416	Human	Blood	Singapore	2014-10-08	V	41	V	V	202.049	V	V	194.229	V	V	201.505
WEB1196	SG-M1015	Human	Blood	Vietnam	2016-09-02	V	41	V	V	156.928	V	V	154.098	V	V	157.322
WEB522	SG-M583	Human	Blood	Singapore	2003-01-10	V	41	V	V	193.412	V	V	208.158	V	V	199.312
WEB937	SG-M273	Human	Foot tissue	Singapore	2015-06-29	V	41	V	V	242.801	V	V	250.724	V	V	248.832
WEB852	SG-M97	Human	Blood	Singapore	2014-09-10	Ia	103	Ia	Ia	186.052	Ia	Ia	179.515	Ia	Ia	188.093
WEB529	SG-M590	Human	Blood	Singapore	2003-03-09	Ia	103	Ia	Ia	241.395	Ia	III	221.324	Ia	Ia	239.702
WEB865	SG-M108	Human	Blood	Singapore	2014-12-24	Ia	103	Ia	Ia	259.098	Ia	III	238.641	Ia	Ia	257.174
WEB599	SG-M624	Human	Blood	Singapore	2004-07-26	Ia	103	Ia	Ia	239.125	Ia	III	234.215	Ia	Ia	236.698
WEB780	SG-M26	Human	Blood	Singapore	2012-05-02	Ia	103	Ia	Ia	152.008	Ia	Ia	148.57	Ia	Ia	199.659
WEB773	SG-M22	Human	Blood	Singapore	2012-03-30	Ia	103	Ia	Ia	200.426	Ia	III	194.013	Ia	Ia	271.391
WEB917	SG-M182	Human	Blood	Singapore	2015-04-17	Ia	103	Ia	Ia	234.253	Ia	III	257.406	Ia	Ia	245.806
WEB899	SG-M136	Human	Blood	Singapore	2015-03-10	Ia	144	Ia	Ia	243.899	Ia	Ia	263.374	Ia	Ia	252.977
WEB816	SG-M57	Human	Blood	Singapore	2013-10-22	II	167	II	II	174.246	II	II	168.174	II	II	171.145
WEB652	SG-M686	Human	Blood	Singapore	2007-11-08	Ia	167	Ia	Ia	193.421	Ia	III	206.518	Ia	Ia	199.984
WEB565	SG-M678	Human	Blood	Singapore	2007-06-18	III	167	III	III	213.712	III	Ia	210.987	III-4	III-4	215.395
WEB870	SG-M116	Human	Blood	Singapore	2015-02-09	II	167	II	II	237.128	II	II	224.171	II	II	233.905
WEB729	SG-M793	Human	Blood	Singapore	2010-10-12	Ia	23	Ia	Ia	181.459	Ia	Ia	186.937	Ia	Ia	248.954
WEB811	SG-M383	Human	Blood	Singapore	2013-08-22	III	335	III	III	188.327	III	Ia	173.884	III-1	III-1	184.118
WEB850	SG-M411	Human	Blood	Singapore	2014-08-22	III	335	III	III	181.982	III	III	168.786	III-1	III-1	179.977
WEB826	SG-M68	Human	Blood	Singapore	2014-03-03	III	335	III	III	185.943	III	III	173.608	III-1	III-1	185.112
WEB774	SG-M340	Human	Blood	Singapore	2012-03-30	III	335	III	III	202.429	III	Ia	141.759	III-1	III-1	201.505
WEB872	SG-M120	Human	Blood	Singapore	2015-02-15	III	335	III	III	262.469	III	Ia	236.362	III-1	III-1	256.26
WEB890	SG-M114	Human	Blood	Singapore	2015-02-01	III	335	III	III	261.561	III	Ia	260.537	III-1	III-1	262.094
WEB761	SG-M14	Human	Blood	Singapore	2011-11-22	V	349	V	V	133.171	V	V	131.574	V	V	180.446
WEB886	SG-M17	Human	Blood	Singapore	2012-02-22	Ia	485	Ia	Ia	305.127	Ia	III	293.528	Ia	Ia	306.552
WEB898	SG-M135	Human	Blood	Singapore	2015-03-05	Ia	485	Ia	Ia	299.425	Ia	III	297.326	Ia	Ia	301.031
WEB1155	SG-M972	Human	Blood	Laos	2006-09-22	II	652	II	II	292.489	II	II	286.149	II	II	292.451
WEB940	SG-M286	Human	Blood	Singapore	2015-06-10	II	760	II	II	206.293	II	II	216.356	II	II	208.654
WEB913	SG-M174	Human	Blood	Singapore	2015-04-10	II	760	II	II	245.228	II	II	247.657	II	II	248.368
WEB961	SG-M461	Human	Pleural	Singapore	2015-09-28	II	760	II	II	258.854	II	II	248.081	II	II	252.55
WEB934	SG-M246	Human	Blood	Singapore	2015-07-14	II	760	II	II	277.532	II	II	262.743	II	II	271.603
WEB933	SG-M241	Human	Blood	Singapore	2015-07-07	II	760	II	II	272.836	II	II	265.598	II	II	269.003
WEB546	SG-M609	Human	Blood	Singapore	2003-11-13	Ia	802	Ia	Ia	118.455	Ia	Ia	125.042	Ia	Ia	122.623
WEB860	SG-M105	Human	Blood	Singapore	2014-11-30	III	861	III	III	171.449	III	Ia	162.102	III-1	III-1	166.634
WEB960	SG-M455	Human	Blood	Singapore	2015-09-05	III	862	III	III	236.032	III	Ia	241.189	III-3	III-3	239.525
WEB1188	SG-M1007	Human	Blood	Vietnam	2016-03-14	VI	1	VI	VI	213.095	VI	VI	221.633	VI	VI	216.118
WEB776	SG-M23	Human	Blood	Singapore	2012-04-22	V	1860	V	V	262.889	V	V	261.022	V	V	261.983
WEB965	SG-M465	Human	Bone	Singapore	2015-10-15	Ia	1862	Ia	Ia	255.584	Ia	III	261.165	Ia	Ia	257.817
WEB701	SG-M740	Human	Blood	Singapore	2009-12-23	V	1	V	V	148.879	V	V	142.453	V	V	197.122
WEB908	SG-M154	Human	Blood	Singapore	2015-03-28	VII	1688	VII	VII	332.529	VII	VII	308.422	VII	VII	329.003
WEB537	SG-M598	Human	Blood	Singapore	2003-08-19	V	1689	V	V	174.077	V	V	190.593	V	V	178.826
WEB1186	SG-M1005	Human	Blood	Vietnam	2015-08-01	V	317	V	V	220.622	V	V	232.261	V	V	225.363
WEB1179	SG-M996	Human	Blood	Laos	2014-11-18	VII	1861	VII	VII	56.351	VII	VII	62.289	VII	VII	59.243
WEB831	SG-M396	Human	Blood	Singapore	2014-04-12	VII	1856	VII	VII	184.887	VII	VII	177.965	VII	VII	184.166
WEB810	SG-M49	Human	Blood	Singapore	2013-08-21	VII	1856	VII	VII	182.52	VII	VII	181.826	VII	VII	182.724
WEB809	SG-M381	Human	Blood	Singapore	2013-08-14	II	NT	II	II	181.22	II	II	174.285	II	II	178.287
WEB677	SG-M710	Human	Blood	Singapore	2008-11-30	Ia	NT	Ia	Ia	147.733	Ia	Ia	144.658	Ia	Ia	193.281
WEB1245	SG-M1016	Human	Blood	Vietnam	2017-05-06	VII	1859	VII	VII	745.322	VII	VII	724.468	VII	VII	746.704
WEB844	SG-M89	Human	Blood	Singapore	2014-07-25	III	1691	III	III	221.948	III	Ia	209.69	III-2	III-2	220.541
WEB771	SG-M339	Human	Blood	Singapore	2012-03-15	Ib	1690	Ib	Ib	179.776	Ib	Ib	179.188	Ib	Ib	238.124
WEB782	SG-M346	Human	Blood	Singapore	2012-05-16	V	24	V	V	137.963	V	V	136.379	V	V	177.505
WEB868	SG-M112	Human	Blood	Singapore	2015-01-18	III	3	III	III	169.345	III	Ia	151.687	III-4	III-4	165.806
WEB778	SG-M25	Human	Fluid	Singapore	2012-04-24	III	19	III	III	160.823	III	III	154.139	III-1	III-1	212.795
WEB765	SG-M15	Human	Blood	Singapore	2011-12-26	Ia	103	Ia	Ia	168.655	Ia	Ia	167.33	Ia	Ia	227.081
WEB711	SG-M877	Human	Blood	Singapore	2009-11-10	VI	1	VI	VI	88.503	VI	VI	85.307	VI	VI	117.508
WEB703	SG-M858	Human	Blood	Singapore	2009-05-10	V	1	V	V	112.2	V	V	107.446	V	V	149.295
WEB661	SG-M836	Human	Blood	Singapore	2007-12-26	VII	1	VII	VII	170.76	VII	VII	172.096	VII	VII	174.492
WEB705	SG-M867	Human	Blood	Singapore	2009-05-06	VI	1	VI	VI	133.161	VI	VI	124.889	VI	VI	176.487
WEB709	SG-M873	Human	Blood	Singapore	2009-10-02	VII	1	VII	VII	136.03	VII	VII	135.939	VII	VII	183.764
WEB637	SG-M806	Human	Blood	Singapore	2006-06-13	II	1	II	II	196.712	II	II	193.018	II	II	195.996
WEB681	SG-M843	Human	Blood	Singapore	2008-06-03	VII	1	VII	VII	152.954	VII	VII	146.675	VII	VII	200.524
WEB659	SG-M831	Human	Blood	Singapore	2007-10-21	V	1	V	V	184.091	V	V	185.546	V	V	183.427
WEB519	SG-M922	Human	Blood	Singapore	2002-09-13	VI	1	VI	VI	169.018	VI	VI	181.481	VI	VI	173.134
WEB656	SG-M825	Human	Blood	Singapore	2007-07-13	II	1	II	II	189.251	II	II	183.252	II	II	185.529
WEB510	SG-M915	Human	Blood	Singapore	2002-01-08	VI	1	VI	VI	194.119	VI	VI	201.843	VI	VI	200.062
WEB707	SG-M871	Human	Blood	Singapore	2009-12-27	VI	1	VI	VI	140.237	VI	VI	139.302	VI	VI	184.801
WEB639	SG-M814	Human	Blood	Singapore	2006-11-22	V	1	V	V	202.864	V	V	195.104	V	V	200.618
WEB513	SG-M918	Human	Blood	Singapore	2002-06-06	III	1	III	III	194.255	III	Ia	196.592	III-4	III-4	196.963
WEB636	SG-M800	Human	Blood	Singapore	2006-02-27	VI	1	VI	VI	217.578	VI	VI	206.114	VI	VI	214.565
WEB680	SG-M837	Human	Blood	Singapore	2008-02-22	V	1	V	V	168.384	V	V	166.339	V	V	224.509
WEB660	SG-M833	Human	Blood	Singapore	2007-12-27	V	1	V	V	222.155	V	V	216.512	V	V	217.194
WEB520	SG-M897	Human	Blood	Singapore	2002-10-29	VI	1	VI	VI	201.314	VI	VI	204.953	VI	VI	206.558
WEB511	SG-M916	Human	Blood	Singapore	2002-03-26	V	1	V	V	205.948	V	V	215.504	V	V	209.945
WEB682	SG-M850	Human	Blood	Singapore	2008-07-08	V	1	V	V	159.662	V	V	158.685	V	V	213.03
WEB505	SG-M910	Human	Blood	Singapore	2001-09-25	V	1	V	V	239.46	V	V	230.303	V	V	237.136
WEB493	SG-M898	Human	Blood	Singapore	2001-06-14	VI	1	VI	VI	174.766	VI	VI	191.946	VI	VI	179.981
WEB704	SG-M861	Human	Blood	Singapore	2009-09-30	VI	1	VI	VI	170.253	VI	VI	160.908	VI	VI	223.87
WEB514	SG-M896	Human	Blood	Singapore	2002-06-13	VI	1	VI	VI	229.292	VI	VI	226.786	VI	VI	230.597
WEB501	SG-M906	Human	Blood	Singapore	2001-08-28	V	1	V	V	189.801	V	V	201.451	V	V	195.439
WEB654	SG-M818	Human	Blood	Singapore	2007-03-12	II	1	II	II	246.344	II	II	229.709	II	II	243.814
WEB736	SG-M885	Human	Blood	Singapore	2010-01-16	VII	1	VII	VII	165.839	VII	VII	165.407	VII	VII	221.224
WEB515	SG-M895	Human	Blood	Singapore	2002-06-14	VI	1	VI	VI	253.822	VI	VI	248.023	VI	VI	256.406
WEB496	SG-M901	Human	Blood	Singapore	2001-07-11	V	1	V	V	211.236	V	V	227.348	V	V	216.093
WEB508	SG-M913	Human	Blood	Singapore	2001-12-25	V	1	V	V	200.676	V	V	210.42	V	V	200.805
WEB498	SG-M903	Human	Blood	Singapore	2001-07-28	VII	1	VII	VII	258.164	VII	VII	250.526	VII	VII	260.62
WEB499	SG-M904	Human	Blood	Singapore	2001-07-30	V	1	V	V	205.12	V	V	222.727	V	V	210.64
WEB571	SG-M824	Human	Blood	Singapore	2007-07-11	III	1	III	III	261.416	III	Ia	266.018	III-4	III-4	263.52
WEB655	SG-M822	Human	Blood	Singapore	2007-06-04	Ia	4	Ia	Ia	208.388	Ia	III	204.682	Ia	Ia	211.6
WEB737	SG-M890	Human	Blood	Singapore	2010-03-11	II	10	II	II	90.267	II	II	85.875	II	II	119.506
WEB502	SG-M907	Human	Blood	Singapore	2001-09-12	Ib	10	Ib	Ib	230.532	Ib	Ib	237.701	Ib	Ib	233.48
WEB578	SG-M853	Human	Blood	Singapore	2008-12-09	III	17	III	III	247.446	III	Ia	228.019	III-2	III-2	245.383
WEB582	SG-M868	Human	Blood	Singapore	2009-06-27	III	17	III	III	251.356	III	Ia	257.965	III-2	III-2	254.251
WEB581	SG-M855	Human	Blood	Singapore	2009-01-13	III	19	III	III	213.573	III	Ia	189.861	III-1	III-1	205.887
WEB507	SG-M912	Human	Blood	Singapore	2001-12-11	III	19	III	III	201.345	III	Ia	200.968	III-1	III-1	201.003
WEB573	SG-M830	Human	Blood	Singapore	2007-12-06	III	19	III	III	262.646	III	Ia	228.471	III-1	III-1	253.691
WEB497	SG-M902	Human	Blood	Singapore	2001-07-18	III	19	III	III	226.345	III	Ia	232.912	III-1	III-1	226.968
WEB572	SG-M829	Human	Blood	Singapore	2007-10-15	III	19	III	III	287.447	III	Ia	287.942	III-1	III-1	289.474
WEB509	SG-M914	Human	Blood	Singapore	2002-01-07	Ia	23	Ia	Ia	212.097	Ia	Ia	198.245	Ia	Ia	214.047
WEB577	SG-M848	Human	Blood	Singapore	2008-06-29	III	23	III	III	206.831	III	Ia	212.522	III-4	III-4	209.931
WEB521	SG-M923	Human	Blood	Singapore	2002-12-23	Ia	23	Ia	Ia	226.771	Ia	Ia	236.435	Ia	Ia	232.507
WEB733	SG-M882	Human	Blood	Singapore	2010-02-23	Ia	23	Ia	Ia	161.732	Ia	Ia	159.433	Ia	Ia	214.352
WEB516	SG-M919	Human	Blood	Singapore	2002-06-23	Ia	23	Ia	Ia	235.527	Ia	Ia	248.712	Ia	Ia	239.891
WEB569	SG-M819	Human	Blood	Singapore	2007-03-14	III	23	III	III	274.678	III	Ia	263.08	III-3	III-3	273.954
WEB881	SG-M805	Human	Blood	Singapore	2006-05-19	Ia	23	Ia	Ia	275.861	Ia	Ia	302.799	Ia	Ia	286.723
WEB683	SG-M852	Human	Blood	Singapore	2008-11-28	Ia	24	Ia	Ia	163.009	Ia	Ia	159.463	Ia	Ia	218.663
WEB706	SG-M869	Human	Blood	Singapore	2009-01-31	Ia	24	Ia	Ia	156.151	Ia	Ia	152.942	Ia	Ia	208.843
WEB494	SG-M899	Human	Blood	Singapore	2001-06-27	Ia	24	Ia	Ia	203.446	Ia	Ia	223.318	Ia	Ia	211.72
WEB880	SG-M801	Human	Blood	Singapore	2006-04-03	Ia	24	Ia	Ia	253.206	Ia	Ia	266.341	Ia	Ia	258.292
WEB882	SG-M809	Human	Blood	Singapore	2006-07-05	Ia	24	Ia	Ia	280.404	Ia	Ia	280.75	Ia	Ia	284.796
WEB500	SG-M905	Human	Blood	Singapore	2001-08-05	II	28	II	II	183.07	II	II	194.065	II	II	187.43
WEB712	SG-M879	Human	Blood	Singapore	2009-12-18	II	28	II	II	188.087	II	II	184.043	II	II	254.399
WEB657	SG-M826	Human	Blood	Singapore	2007-07-27	V	41	V	V	177.934	V	V	177.263	V	V	177.984
WEB658	SG-M827	Human	Blood	Singapore	2007-08-13	V	41	V	V	210.003	V	V	223.06	V	V	216.369
WEB653	SG-M816	Human	Blood	Singapore	2007-01-30	Ia	103	Ia	Ia	195.285	Ia	III	204.301	Ia	Ia	200.725
WEB883	SG-M813	Human	Blood	Singapore	2006-10-17	Ia	103	Ia	Ia	285.525	Ia	III	285.977	Ia	Ia	284.278
WEB702	SG-M856	Human	Blood	Singapore	2009-02-09	II	1	II	II	173.226	II	II	168.25	II	II	229.655
WEB708	SG-M872	Human	Blood	Singapore	2009-10-14	Ia	1	Ia	Ia	164.126	Ia	Ia	162.677	Ia	Ia	223.814
WEB710	SG-M875	Human	Blood	Singapore	2009-01-17	Ib	255	Ib	Ib	94.922	Ib	Ib	92.141	Ib	Ib	126.702
WEB506	SG-M911	Human	Blood	Singapore	2001-12-11	V	931	V	V	212.955	V	V	223.676	V	V	216.502
WEB735	SG-M884	Human	Blood	Singapore	2010-05-17	VI	NT	VI	VI	172.224	VI	VI	174.571	VI	VI	237.151
# ST283 BELOW HERE
WEB864	SG-M422	Human	Blood	Singapore	2014-12-17	III	283	III	III	200.466	III	Ia	184.077	III	III	195.114
WEB838	SG-M404	Human	Blood	Singapore	2014-06-17	III	283	III	III	200.416	III	Ia	183.41	III	III	248.736
WEB950	SG-M425	Human	Blood	Singapore	2015-04-18	III	283	III	III	239.205	III	Ia	243.101	III	III	244.28
WEB1182	SG-M999	Human	Blood	Laos	2015-11-11	III	283	III	III	51.598	III	Ia	58.014	III	III	53.09
WEB1144	SG-M961	Human	Blood	Laos	2006-08-20	III	283	III	III	52.968	III	Ia	61.804	III	III	56.216
WEB1156	SG-M973	Human	Blood	Laos	2010-07-18	III	283	III	III	50.469	III	Ia	59.334	III	III	53.371
WEB1174	SG-M991	Human	Blood	Laos	2003-05-08	III	283	III	III	60.34	III	Ia	65.662	III	III	63.319
WEB1153	SG-M970	Human	Blood	Laos	2015-12-08	III	283	III	III	65.258	III	Ia	68.294	III	III	67.2
WEB1150	SG-M967	Human	Blood	Laos	2016-09-15	III	283	III	III	64.329	III	Ia	69.287	III	III	65.744
WEB1177	SG-M994	Human	CSF	Laos	2010-08-08	III	283	III	III	109.773	III	Ia	120.209	III	III	114.99
WEB1180	SG-M997	Human	Blood	Laos	2014-11-25	III	283	III	III	112.578	III	Ia	128.384	III	III	118.454
WEB1165	SG-M982	Human	Blood	Laos	2010-08-04	III	283	III	III	121.068	III	Ia	127.727	III	III	122.415
WEB1193	SG-M1012	Human	Blood	Vietnam	2016-05-21	III	283	III	III	127.951	III	Ia	120.594	III	III	126.841
WEB512	SG-M917	Human	Blood	Singapore	2002-05-07	III	283	III	III	219.114	III	Ia	205.141	III	III	217.725
WEB503	SG-M908	Human	Blood	Singapore	2001-09-13	III	283	III	III	231.327	III	Ia	210.743	III	III	225.635
WEB504	SG-M909	Human	CSF	Singapore	2001-09-20	III	283	III	III	216.057	III	Ia	211.792	III	III	215.786
WEB526	SG-M587	Human	Blood	Singapore	2003-02-22	III	283	III	III	239.92	III	Ia	219.207	III	III	237.799
WSB2733	SG-M1109	Human	Joint Aspirate	Singapore	2018-06-14	III	283	III	III	217.014	III	Ia	174.438	III	III	206.188
WEB734	SG-M883	Human	Blood	Singapore	2010-05-21	III	283	III	III	210.14	III	Ia	151.006	III	III	208.898
WEB553	SG-M742	Human	Blood	Singapore	2004-09-14	III	283	III	III	182.902	III	Ia	176.917	III	III	243.504
WEB583	SG-M870	Human	Blood	Singapore	2009-06-29	III	283	III	III	175.757	III	Ia	176.332	III	III	233.496
WEB576	SG-M844	Human	Blood	Singapore	2008-07-05	III	283	III	III	169.203	III	Ia	169.966	III	III	223.37
WEB554	SG-M633	Human	Blood	Singapore	2004-10-27	III	283	III	III	187.748	III	Ia	181.662	III	III	244.264
WEB536	SG-M597	Human	Blood	Singapore	2003-08-18	III	283	III	III	272.94	III	Ia	241.822	III	III	265.369
WEB517	SG-M920	Human	Blood	Singapore	2002-06-26	III	283	III	III	256.449	III	Ia	238.087	III	III	251.347
WEB971	SG-M933	Human	Blood	Singapore	2016-11-20	III	283	III	III	225.548	III	Ia	226.458	III	III	227.307
WEB574	SG-M835	Human	Blood	Singapore	2007-10-26	III	283	III	III	162.548	III	Ia	166.138	III	III	216.894
WEB588	SG-M559	Human	Blood	Singapore	2016-02-09	III	283	III	III	196.122	III	Ia	185.485	III	III	256.727
WEB495	SG-M900	Human	Blood	Singapore	2001-06-27	III	283	III	III	264.599	III	Ia	248.369	III	III	258.613
WEB555	SG-M744	Human	Blood	Singapore	2004-11-07	III	283	III	III	179.643	III	Ia	182.443	III	III	237.591
WEB973	SG-M492	Human	Blood	Singapore	2015-01-01	III	283	III	III	250.099	III	Ia	243.393	III	III	247.739
WEB586	SG-M283	Human	Blood	Singapore	2015-07-13	III	283	III	III	178.735	III	Ia	182.745	III	III	236.613
WEB550	SG-M613	Human	Blood	Singapore	2004-01-21	III	283	III	III	207.208	III	Ia	197.747	III	III	269.502
WEB969	SG-M929	Human	Blood	Singapore	2016-10-29	III	283	III	III	253.125	III	Ia	237.221	III	III	253.729
WEB587	SG-M544	Human	Blood	Singapore	2016-05-05	III	283	III	III	176.195	III	Ia	178.525	III	III	235.379
WEB970	SG-M932	Human	Blood	Singapore	2016-11-16	III	283	III	III	260.706	III	Ia	244.197	III	III	256.941
WEB1169	SG-M986	Human	Blood	Laos	2007-08-11	III	283	III	III	197.743	III	Ia	221.938	III	III	206.177
WEB974	SG-M398	Human	Blood	Singapore	2014-04-23	III	283	III	III	259.863	III	Ia	251.619	III	III	259.319
WEB972	SG-M470	Human	Blood	Singapore	2015-01-01	III	283	III	III	278.745	III	Ia	267.516	III	III	278.457
WEB1159	SG-M976	Human	Blood	Laos	2012-08-19	III	283	III	III	196.884	III	Ia	224.712	III	III	208.738
WEB552	SG-M621	Human	Blood	Singapore	2004-05-18	III	283	III	III	272.311	III	Ia	205.371	III	III	275.935
WEB1161	SG-M978	Human	Blood	Laos	2013-06-07	III	283	III	III	235.64	III	Ia	250.696	III	III	240.3
WEB559	SG-M654	Human	Blood	Singapore	2006-05-12	III	283	III	III	310.867	III	Ia	217.687	III	III	304.111
WEB570	SG-M821	Human	Blood	Singapore	2007-05-17	III	283	III	III	190.217	III	Ia	199.469	III	III	256.124
WEB1184	SG-M1003	Human	Blood	Vietnam	2015-05-25	III	283	III	III	252.277	III	Ia	234.294	III	III	249.427
WEB1175	SG-M992	Human	CSF	Laos	2014-11-25	III	283	III	III	217.984	III	Ia	247.964	III	III	230.984
WEB1168	SG-M985	Human	Blood	Laos	2007-08-20	III	283	III	III	217.203	III	Ia	242.682	III	III	224.676
WEB1176	SG-M993	Human	CSF	Laos	2013-03-28	III	283	III	III	226.959	III	Ia	253.593	III	III	236.828
WEB1162	SG-M979	Human	Blood	Laos	2010-09-29	III	283	III	III	285.74	III	Ia	274.756	III	III	285.81
WEB1178	SG-M995	Human	CSF	Laos	2013-07-12	III	283	III	III	224.61	III	Ia	251.3	III	III	229.932
WEB1167	SG-M984	Human	Blood	Laos	2007-08-11	III	283	III	III	253.395	III	Ia	262.5	III	III	258.024
WEB1173	SG-M990	Human	Blood	Laos	2009-11-16	III	283	III	III	213.949	III	Ia	243.037	III	III	222.127
WEB1164	SG-M981	Human	Blood	Laos	2010-06-12	III	283	III	III	240.412	III	Ia	261.854	III	III	249.151
WEB1181	SG-M998	Human	Blood	Laos	2015-10-13	III	283	III	III	241.282	III	Ia	264.26	III	III	249.524
WEB1163	SG-M980	Human	Blood	Laos	2000-11-06	III	283	III	III	235.561	III	Ia	256.352	III	III	241.613
WEB1147	SG-M964	Human	Blood	Laos	2016-07-23	III	283	III	III	260.214	III	Ia	272.36	III	III	267.879
WEB1166	SG-M983	Human	Blood	Laos	2010-08-08	III	283	III	III	282.911	III	Ia	275.717	III	III	282.705
WEB1154	SG-M971	Human	Blood	Laos	2006-09-12	III	283	III	III	269.585	III	Ia	279.086	III	III	277.453
WSB2738	SG-M1125	Human	Blood	Singapore	2018-06-26	III	283	III	III	343.674	III	Ia	278.912	III	III	323.616
WSB2731	SG-M1102	Fish		Malaysia	2018-04-01	III	283	III	III	312.769	III	Ia	276.05	III	III	302.534
WSB2730	SG-M1101	Fish		Malaysia	2018-04-01	III	283	III	III	325.994	III	Ia	287.225	III	III	315.788
WSB2732	SG-M1107	Fish		Malaysia	2018-04-01	III	283	III	III	345.984	III	Ia	294.315	III	III	331.957
WSB2734	SG-M1110	Human	Blood	Singapore	2018-06-16	III	283	III	III	326.299	III	Ia	293.426	III	III	321.551
WSB2727	SG-M1090	Fish		Malaysia	2018-04-01	III	283	III	III	353.182	III	Ia	300.203	III	III	342.549
WSB2735	SG-M1111	Human	Blood	Singapore	2018-06-16	III	283	III	III	347.831	III	Ia	306.1	III	III	342.19
WEB309	SG-M475	Human	Blood	Thailand	2015-10-20	III	283	III	III	575.034	III	Ia	397.781	III	III	574.433
WSB3329	SG-M1187	Fish		Thailand	2014-02-01	III	283	III	III	805.951	III	Ia	1095.15	III	III	883.986
WSB3319	SG-M1175	Human	Blood	Laos	NA	III	283	III	III	1355.85	III	Ia	1363.41	III	III	1363.27
WSB3316	SG-M1171	Human	CSF	Laos	NA	III	283	III	III	1453.65	III	Ia	1443.13	III	III	1448.96
WSB3317	SG-M1172	Human	Blood	Laos	NA	III	283	III	III	1355.41	III	Ia	1373.31	III	III	1358.59
WSB3320	SG-M1178	Fish		Thailand	2018-04-29	III	283	III	III	922.658	III	Ia	1188.25	III	III	997.432
WSB3334	SG-M1192	Fish		Thailand	2013-01-03	III	283	III	III	903.955	III	Ia	1184.61	III	III	973.455
WSB3324	SG-M1182	Fish		Thailand	2018-04-29	III	283	III	III	762.08	III	Ia	997.879	III	III	832.128
WSB3326	SG-M1184	Fish		Thailand	2012-01-11	III	283	III	III	862.838	III	Ia	1189.47	III	III	952.788
WSB3323	SG-M1181	Fish		Thailand	2018-04-29	III	283	III	III	911.283	III	Ia	1237.83	III	III	1002.31
WSB3335	SG-M1193	Fish		Thailand	2013-01-01	III	283	III	III	1021.13	III	Ia	1301.16	III	III	1098.25
WSB3333	SG-M1191	Fish		Thailand	2014-01-03	III	283	III	III	916.758	III	Ia	1231.63	III	III	998.706
WSB3338	SG-M1196	Fish		Thailand	2013-03-09	III	283	III	III	1060.02	III	Ia	1353.71	III	III	1148.66
WSB3332	SG-M1190	Fish		Thailand	2014-02-01	III	283	III	III	1077.25	III	Ia	1418.92	III	III	1171.48
WSB3318	SG-M1174	Human	Blood	Laos	NA	III	283	III	III	1252.07	III	Ia	1326.12	III	III	1269.47
WSB3322	SG-M1180	Fish		Thailand	2018-04-29	III	283	III	III	775.179	III	Ia	1070.69	III	III	857.238
WSB3327	SG-M1185	Fish		Thailand	2012-02-16	III	283	III	III	859.478	III	Ia	1193.36	III	III	955.199
WSB3337	SG-M1195	Fish		Thailand	2013-02-08	III	283	III	III	1067.46	III	Ia	1377.49	III	III	1156.69
WSB3321	SG-M1179	Fish		Thailand	2018-04-29	III	283	III	III	882.785	III	Ia	1175.36	III	III	960.047
WSB3325	SG-M1183	Fish		Thailand	2012-02-26	III	283	III	III	1092.26	III	Ia	1407.75	III	III	1178.44
WSB3330	SG-M1188	Fish		Thailand	2014-02-01	III	283	III	III	994.019	III	Ia	1326.76	III	III	1088.36
WEB1244	SG-M1011	Human	CSF	Vietnam	2016-05-21	III	283	III	III	1793.46	III	Ia	1660.03	III	III	1769.6
WSB3336	SG-M1194	Fish		Thailand	2013-01-06	III	283	III	III	1078.42	III	Ia	1373.46	III	III	1161.48
WSB3315	SG-M1170	Human	Blood	Laos	NA	III	283	III	III	1642.38	III	Ia	1703.14	III	III	1665.51
WSB3331	SG-M1189	Fish		Thailand	2014-01-07	III	283	III	III	975.709	III	Ia	1321.25	III	III	1070.6
WSB3328	SG-M1186	Fish		Thailand	2012-02-25	III	283	III	III	1158.46	III	Ia	1497.44	III	III	1260.12
WEB1243	SG-M1010	Human	Blood	Vietnam	2016-04-28	III	283	III	III	2598.26	III	Ia	2404.41	III	III	2570.34
WEB1152	SG-M969	Human	Blood	Laos	2016-11-10	III	1777	III	III	65.706	III	Ia	69.836	III	III	66.081
WEB562	SG-M803	Human	Blood	Singapore	2006-04-07	III	1863	III	III	154.088	III	Ia	159.764	III	III	209.224
WEB557	SG-M635	Human	Blood	Singapore	2004-12-13	III	1863	III	III	178.739	III	Ia	145.378	III	III	184.564
WEB1148	SG-M965	Human	Blood	Laos	2016-08-17	III	1777	III	III	189.579	III	Ia	206.222	III	III	194.209
WEB558	SG-M636	Human	Blood	Singapore	2004-12-15	III	1863	III	III	253.197	III	Ia	200.786	III	III	257.041
WEB1145	SG-M962	Human	Blood	Laos	2007-07-04	III	1777	III	III	59.563	III	Ia	64.415	III	III	61.282
WEB1146	SG-M963	Human	Blood	Laos	2007-07-19	III	1777	III	III	261.001	III	Ia	272.678	III	III	269.759
WEB1151	SG-M968	Human	CSF	Laos	2016-11-11	III	1777	III	III	231.809	III	Ia	262.178	III	III	241.593
WEB1194	SG-M1013	Human	Blood	Vietnam	2016-07-09	III	283	III	III	224.759	III	Ia	231.221	III	III	228.6
WSB2726	SG-M1052	Human	Blood	Singapore	2018-02-20	III	283	III	III	339.862	III	Ia	286.895	III	III	331.824
WSB2736	SG-M1122	Human	Blood	Singapore	2018-07-04	III	283	III	III	334.794	III	Ia	287.915	III	III	328.018
WSB2729	SG-M1097	Fish		Malaysia	2018-04-01	III	283	III	III	306.364	III	Ia	269.325	III	III	300.761
WSB2737	SG-M1123	Human	Joint Aspirate	Singapore	2018-07-06	III	283	III	III	320.814	III	Ia	272.388	III	III	314.827
WSB2728	SG-M1092	Fish		Malaysia	2018-04-01	III	283	III	III	346.289	III	Ia	301.251	III	III	338.291
